# Supplementary material for: Does It Really Pay-Off? Comparison of Lymphadenectomy versus Observational Approach in Skin Melanoma with Positive Sentinel Node Biopsy: Systematic Review and Meta-Analysis
Source: J Clin Med. 2022 Jul 4;11(13):3880. doi: 10.3390/jcm11133880 (PMC9267433; doi:10.3390/jcm11133880)
Supplement: Supplementary file 1 [file jcm-11-03880-s001.zip]

Archive with 2 entries (2 files):
- PRISMA_2020_abstract_checklist.pdf
- PRISMA_2020_checklist.pdf
